# Supplementary material for: Resistance to CDK7 inhibitors directed by acquired mutation of a conserved residue in cancer cells
Source: EMBO J. 2025 Sep 8;44(20):5860–89. doi: 10.1038/s44318-025-00554-6 (PMC12528448; doi:10.1038/s44318-025-00554-6)
Supplement: Supplementary file 3 — Source data Fig. 1 [file 44318_2025_554_MOESM3_ESM.zip › Fig EV1B source data.xlsx]

## Sheet: Fig EV1B
	% Growth
Samuraciclib Log10 Conc. (nM)	22Rv1			22Rv1 SamR
Biological rep (N), from avg of 6 techical reps	N1	N2	N3	N1	N2	N3
-0.52	95.6245	91.3932	96.4067	93.6287	92.0085	97.1413
0.09	98.8574	90.4997	99.6094	94.7193	90.721	99.7478
0.69	94.7049	88.7724	91.9151	90.8162	97.8689	95.2915
1.29	87.7097	80.9101	85.4706	89.7256	89.0339	90.4989
1.89	47.606	40.5265	48.6786	86.7409	81.442	88.2287
2.49	31.5813	24.117	25.5956	85.2485	77.9346	90.1626
3.1	18.1205	12.2938	10.9491	36.3449	46.1907	56.1939
3.7	-2.05674	-5.45595	-13.618	-6.13018	-3.80039	-16.5359
4.30103	-2.97642	-6.26005	-15.1413	-8.31133	-5.48748	-21.4126
	% Growth
LDC4297 Log10 Conc. (nM)	22Rv1		22Rv1 SamR
Biological rep (N), from avg of 6 techical reps	N1	N2	N1	N2
-0.52	96.0048	93.7478	95.691	97.0981
0.09	97.4317	97.1502	97.6119	104.309
0.69	91.3532	89.5022	95.3276	95.5593
1.29	69.8933	67.1397	91.0186	93.4928
1.89	34.1076	32.1566	85.9308	89.3598
2.49	25.8033	22.2112	74.4575	80.1706
3.1	19.0685	18.111	45.5404	51.3718
3.7	12.1911	10.1722	16.5196	21.7376
4.30103	-1.73506	-5.35652	-6.8944	-7.32501
	% Growth
SY5609 Log10 Conc. (nM)	22Rv1		22Rv1 SamR
Biological rep (N), from avg of 6 techical reps	N1	N2	N1	N2
-0.52	88.3783	88.8738	92.0708	94.0951
0.09	82.0064	80.2982	94.2779	98.0317
0.69	43.2941	45.2193	91.0082	94.6692
1.29	12.5968	14.5022	84.5504	89.7485
1.89	17.6463	20.4904	83.733	90.9787
2.49	15.2017	17.829	88.4741	92.947
3.1	8.42907	10.9906	68.4469	76.1345
3.7	4.30136	6.00049	36.4033	39.4751
4.30103	-11.2076	-9.4135	6.15804	8.88464
	% Growth
SY1365 Log10 Conc. (nM)	22Rv1		22Rv1 SamR
Biological rep (N), from the avg of 6 techical reps	N1	N2	N1	N2
-1.12	93.9736	90.4515	90.7111	90.6151
-0.52	89.7327	90.7193	81.5823	73.7038
0.09	64.9573	59.6347	50.6726	45.2704
0.69	28.687	25.1889	34.6039	27.8944
1.29	21.2098	16.8898	26.0624	19.6246
1.89	0.256682	-4.14064	-2.71194	-9.73797
2.49	1.8749	-4.52734	-0.256246	-8.99461
3.1	-0.831427	-4.40835	0.918215	-10.4813
3.69897	0.675186	-4.67607	1.77237	-12.1074
	% Growth
YKL-5-124 Log10 Conc. (nM)	22Rv1		22Rv1 SamR
Biological rep (N), from the avg of 6 techical reps	N1	N2	N1	N2
-1.12	96.1819	94.8278	93.4322	95.6009
-0.52	98.3557	93.9447	93.1491	99.9
0.09	93.1999	88.0472	83.7504	87.2525
0.69	85.4523	77.7974	68.4067	67.6065
1.29	56.4406	44.9035	30.2457	41.4117
1.89	5.80235	-0.0693831	-7.68882	-2.72945
2.49	-4.11906	-6.31386	-11.4257	-7.52849
3.1	-6.48793	-7.66999	-11.822	-8.42831
3.69897	-6.62728	-7.60691	-15.2191	-10.5279
	% Growth
THZ1 Log10 Conc. (nM)	22Rv1		22Rv1 SamR
Biological rep (N), from the avg of 6 techical reps	N1	N2	N1	N2
-1.12	96.1819	94.8278	93.4322	95.6009
-0.52	98.3557	93.9447	93.1491	99.9
0.09	93.1999	88.0472	83.7504	87.2525
0.69	85.4523	77.7974	68.4067	67.6065
1.29	56.4406	44.9035	30.2457	41.4117
1.89	5.80235	-0.0693831	-7.68882	-2.72945
2.49	-4.11906	-6.31386	-11.4257	-7.52849
3.1	-6.48793	-7.66999	-11.822	-8.42831
3.69897	-6.62728	-7.60691	-15.2191	-10.5279
