# Supplementary material for: Resistance to CDK7 inhibitors directed by acquired mutation of a conserved residue in cancer cells
Source: EMBO J. 2025 Sep 8;44(20):5860–89. doi: 10.1038/s44318-025-00554-6 (PMC12528448; doi:10.1038/s44318-025-00554-6)
Supplement: Supplementary file 4 — Source data Fig. 2 [file 44318_2025_554_MOESM4_ESM.zip › Figure 2C source data.xlsx]

## Sheet: Figure 2C
	% Growth
Samuraciclib Log10 Conc. (nM)	MCF7				MCF7 CDK7 D99N
Biological rep (N), from avg of 4 techical reps	N1	N2	N3	N4	N1	N2	N3	N4
-0.52	94.3565	98.2093	94.3091	95.0309	91.3914	95.2394	109.011	102.895
0.09	94.8116	93.7635	96.3375	97.6551	93.8438	106.04	113.403	105.517
0.69	67.7317	59.9259	79.4056	74.708	86.2863	99.0763	100.282	99.6176
1.29	22.7653	20.2223	44.3865	37.4959	88.989	86.4289	96.1705	90.3314
1.89	11.9789	7.31707	23.2568	24.6545	85.7357	86.7131	90.0319	87.5455
2.49	6.83597	1.14233	20.8903	17.8709	75.976	70.5841	83.7807	70.721
3.1	-9.1389	-13.4301	-1.67629	0.535058	-9.30931	-13.2585	0.938615	3.91479
3.7	-10.2767	-8.18154	-0.5212	-0.665333	-9.20921	-10.9137	2.00864	0.85579
4.3	-14.828	-14.9738	-6.88829	-6.38813	-14.4645	-17.5927	-6.10099	-5.4807
	% Growth
LDC4297 Log10 Conc. (nM)	MCF7			MCF7 CDK7 D99N
Biological rep (N), from the of 4 techical reps	N1	N2	N3	N1	N2	N3
-0.52	95.8548	97.8814	93.0991	94.2872	106.049	120.503
0.09	91.1175	94.9924	92.3899	97.5367	102.973	111.529
0.69	52.2883	66.0201	70.0505	89.8847	95.9501	106.232
1.29	18.8732	28.8485	28.072	86.5828	89.1832	107.977
1.89	10.6675	21.7774	20.5983	78.1447	75.5468	98.8783
2.49	9.8215	18.5858	16.8614	36.4256	41.9173	46.7179
3.1	1.65807	12.5327	10.7787	15.566	25.3076	26.6514
3.7	-7.8166	-0.674095	-1.05924	-9.48637	2.23855	1.35023
4.3	-10.3122	-1.91223	-1.68659	-10.8491	1.62338	0.851683
	% Growth
SY5609 Log10 Conc. (nM)	MCF7				MCF7 CDK7 D99N
Biological rep (N), from avg of 4 techical reps	N1	N2	N3	N4	N1	N2	N3	N4
-1.12	91.0405	90.6449	92.1171	97.4134	96.958	102.403	98.3261	102.727
-0.52	82.4191	80.7916	92.6372	94.8819	98.2854	101.099	99.8954	99.1074
0.09	43.9608	47.0246	63.4871	64.3109	88.219	97.3222	92.1011	108.926
0.69	15.0537	18.7379	31.5998	31.1259	88.1084	85.9242	101.831	99.6033
1.29	7.65785	6.06144	18.2702	20.0367	81.1394	79.3326	92.6765	97.8678
1.89	9.01023	3.84722	17.5311	20.9998	89.9336	77.616	97.646	101.835
2.49	7.19297	5.78467	16.2721	22.2931	82.2456	82.0104	84.6207	85.5702
3.1	1.14952	-2.46333	10.6063	12.4421	41.0951	27.9044	46.5388	47.2397
3.69897	-10.5993	-11.0435	-2.06651	-2.25178	4.03761	0.370777	14.6295	17.4876
	% Growth
SY1365 Log10 Conc. (nM)	MCF7				MCF7 CDK7 D99N
Biological rep (N), from the avg of 4 techical reps	N1	N2	N3	N4	N1	N2	N3	N4
-1.71957	N.D.	90.3124	94.0792	94.2632	N.D.	83.9306	103.715	98.9026
-1.11751	97.0165	94.0957	95.6359	94.9537	78.1548	70.7053	82.3692	82.3911
-0.51545	88.7478	65.8928	87.6025	88.367	31.6071	15.9556	34.4114	34.3033
0.0866101	20.9786	18.7733	40.3197	44.8099	12.7381	2.51706	17.2242	21.2338
0.68867	9.25752	3.41072	18.082	20.1363	6.90476	-2.10466	9.62853	12.4543
1.29073	-9.24047	-9.77357	-1.43155	1.33239	-10.8929	-10.9215	0.979486	2.27802
1.89279	-9.2831	-11.3213	-2.20987	0.270019	-11.3095	-12.5569	0.535945	3.12604
2.49485	-9.19785	-9.60161	-1.23697	0.615289	-13.0952	-13.5523	0.480503	1.47988
3.09691	-10.1782	-13.3276	-0.903405	1.38551	-16.369	-17.6763	-3.51137	-2.06186
3.69897	-12.1814	N.D.	N.D.	N.D.	-16.6071	N.D.	N.D.	N.D.
	% Growth
YKL-5-124 Log10 Conc. (nM)	MCF7				MCF7 CDK7 D99N
Biological rep (N), from the avg of 4 techical reps	N1	N2	N3	N4	N1	N2	N3	N4
-1.12	92.1585	94.1061	96.6187	97.5378	96.8805	112.862	97.888	98.0633
-0.52	99.5467	100.472	99.3396	100.397	98.8228	155.198	98.592	96.0805
0.09	84.4982	79.8035	95.0865	95.1286	94.4673	108.039	95.3066	94.0055
0.69	47.9195	29.2731	82.4066	82.5795	69.0995	46.9453	78.8798	82.0627
1.29	15.3749	-4.59725	40.2193	42.7349	32.5486	15.4609	48.5138	47.0642
1.89	12.6552	2.08251	25.3731	26.0557	20.2472	-10.2626	26.5488	28.3892
2.49	9.48237	3.57564	21.5691	22.7993	11.8893	-7.44909	19.0394	22.2564
3.1	7.94126	-2.94695	19.3502	21.9786	6.53325	-7.85102	14.9093	18.798
3.69897	4.85903	-5.61886	17.501	19.1987	5.7681	-14.2819	12.7503	15.6625
	% Growth
THZ1 Log10 Conc. (nM)	MCF7			MCF7 CDK7 D99N
Biological rep (N), from the avg of 4 techical reps	N1	N2	N3	N1	N2	N3
-1.12	92.0563	94.9078	96.9746	96.0687	101.58	94.3641
-0.52	92.7716	97.613	102.105	99.8893	102.556	100.447
0.09	91.3034	94.5896	94.5543	97.1207	98.4663	91.3672
0.69	87.2751	92.5209	92.3971	86.8217	92.0991	89.1308
1.29	80.9502	90.3726	89.1875	76.3012	76.0651	72.5362
1.89	64.197	77.7218	79.9009	35.3267	47.8079	46.772
2.49	-2.62781	7.35977	7.84408	-0.996678	8.39659	7.81273
3.1	-9.6303	-1.23326	-2.337	-12.237	1.28582	0.074549
3.69897	-9.74324	-3.96499	-4.65208	-13.7874	-3.17583	-4.08528
