# Supplementary material for: Resistance to CDK7 inhibitors directed by acquired mutation of a conserved residue in cancer cells
Source: EMBO J. 2025 Sep 8;44(20):5860–89. doi: 10.1038/s44318-025-00554-6 (PMC12528448; doi:10.1038/s44318-025-00554-6)
Supplement: Supplementary file 5 — Source data Fig. 3 [file 44318_2025_554_MOESM5_ESM.zip]

Archive with 2 entries (2 files):
- Figure 3 source data.xlsx
- __MACOSX/._Figure 3 source data.xlsx
