# Supplementary material for: Resistance to CDK7 inhibitors directed by acquired mutation of a conserved residue in cancer cells
Source: EMBO J. 2025 Sep 8;44(20):5860–89. doi: 10.1038/s44318-025-00554-6 (PMC12528448; doi:10.1038/s44318-025-00554-6)
Supplement: Supplementary file 5 — Source data Fig. 3 [file 44318_2025_554_MOESM5_ESM.zip › Figure 3 source data.xlsx]

## Sheet: Fig3A-D, F
Figure 3A	% Occupacy
Samuraciclib Log10 Conc. (nM)	CDK7 WT			CDK7 D97N
Replicate (N)	N1	N2	N3	N1	N2	N3
-1.71957	10.1916	8.76271	-2.86546	2.51223	0.326085	-0.836767
-1.11751	16.0046	-0.0457453	-0.258153	8.85611	0.731436	1.05843
-0.51545	18.6553	6.76835	1.41962	8.23403	-2.68888	-1.50414
0.0866101	10.0785	6.24856	-1.25059	5.95175	-5.46356	-1.90594
0.68867	17.313	5.4432	2.4403	7.19468	-7.00539	-8.5345
1.29073	32.731	14.6717	11.4944	3.28327	-7.02591	-7.92604
1.89279	65.2629	55.9828	50.8974	2.68605	-9.2318	-8.21674
2.49485	93.9442	85.7392	80.9956	-7.11658	-14.1484	-12.3881
3.09691	96.207	93.1503	95.1637	3.9024	2.88258	0.889971
3.69897	101.124	99.89	97.0509	40.9754	45.6401	40.7557
4.30103	104.415	101.993	100.274	81.6641	85.0001	84.7319
Figure 3B	% Occupacy
SY5609 Log10 Conc. (nM)	CDK7 WT			CDK7 D97N
Replicate (N)	N1	N2	N3	N1	N2	N3
-1.71957	6.89473	4.45343	3.29441	3.99893	0.679011	-0.913146
-1.11751	4.81288	7.90078	0.709562	2.11739	2.62832	0.00636926
-0.51545	8.01389	9.45574	-2.46653	4.37555	-0.754781	0.530957
0.0866101	8.13081	8.28302	3.14306	0.77578	-1.49772	0.346465
0.68867	27.2664	26.3396	20.4892	-1.4977	-7.42133	-2.15499
1.29073	58.1644	53.8908	48.8495	-4.02362	-9.2047	-5.81727
1.89279	75.5409	79.4209	75.8441	-7.43628	-12.9752	-10.5413
2.49485	86.5986	85.3049	82.5313	-4.43924	-10.8376	-7.62554
3.09691	86.7723	85.4678	83.9747	-2.94503	-12.0293	-5.09155
3.69897	91.5372	88.8139	88.188	1.72791	-0.605253	0.616288
4.30103	91.9893	92.6871	92.5183	35.9762	35.1018	33.1976
Figure 3C	% Occupacy
SY1365 Log10 Conc. (nM)	CDK7 WT			CDK7 D97N
Replicate (N)	N1	N2	N3	N1	N2	N3
-1.71957	8.54422	-2.37011	7.63303	3.6817	0.830448	-1.36788
-1.11751	9.67709	0.778975	5.84476	3.65849	1.72435	-0.856547
-0.51545	10.3746	-0.255758	2.08625	-0.358594	0.875361	0.708645
0.0866101	5.28529	2.02381	1.09389	2.9302	3.16603	-0.96802
0.68867	14.3425	11.5457	9.36074	10.1669	10.16	4.40975
1.29073	40.5261	32.3397	29.3011	36.686	35.1398	27.4008
1.89279	74.6352	88.345	86.6394	86.8608	82.2601	69.0332
2.49485	98.2727	99.0096	95.0158	95.9848	95.6564	91.5233
3.09691	99.5093	100.881	97.3854	98.5049	98.0135	96.9486
3.69897	102.745	104.945	102.491	100.418	100.339	99.9499
4.30103	86.9899	86.889	86.7343	97.7194	96.7966	96.753
Figure 3D	% Occupacy
THZ1 Log10 Conc. (nM)	CDK7 WT			CDK7 D97N
Replicate (N), from single technical rep	N1	N2	N3	N1	N2	N3
-1.71957	12.7818	7.38461	8.5066	7.09526	3.73949	2.78287
-1.11751	15.9667	8.08091	8.28101	11.5794	4.34985	1.5471
-0.51545	21.0042	8.2839	9.27265	6.82662	2.52858	1.19215
0.0866101	16.7369	4.33114	5.85784	9.15958	2.67247	0.0698478
0.68867	17.6959	6.31962	7.27866	13.9176	3.61481	4.3613
1.29073	29.2162	3.64622	10.5579	29.0268	9.81425	4.02252
1.89279	53.5114	14.0854	19.5521	74.1077	30.9617	26.3078
2.49485	85.1934	65.846	67.1011	95.1022	79.0758	80.3821
3.09691	97.6974	100.475	92.331	97.9785	96.3765	96.9764
3.69897	102.137	100.082	100.968	98.6811	99.5823	99.1158
4.30103	101.174	106	102.119	99.9914	100.77	101.053
Figure 3F
Relative Density	CDK7 WT			CDK7 D97N
Hours	Rep1	Rep2	Rep3	Rep1	Rep2	Rep3
0	1	1	1	1	1	1
0.5	6.42172	7.35337	12.0855	2.98952	4.06472	2.5745
1	11.7594	12.1095	18.3258	5.16965	5.27987	5.29727
