# Supplementary material for: Resistance to CDK7 inhibitors directed by acquired mutation of a conserved residue in cancer cells
Source: EMBO J. 2025 Sep 8;44(20):5860–89. doi: 10.1038/s44318-025-00554-6 (PMC12528448; doi:10.1038/s44318-025-00554-6)
Supplement: Supplementary file 6 — Source data Fig. 5 [file 44318_2025_554_MOESM6_ESM.zip › Figure 5C source data.xlsx]

## Sheet: Fig5C
	% Growth
(R)-CR8 Log10 Conc. (nM)	MCF7			MCF7 CDK12 D819N
Biological rep (N), from the avg of 4 techical reps	N1	N2	N3	N1	N2	N3
-1.12	101.4	88.5288	107.006	97.9656	74.3474	85.1685
-0.52	115.95	88.9895	104.003	97.1367	75.3309	99.3379
0.09	113.637	90.4637	92.9944	94.8009	70.3315	88.4791
0.69	122.038	94.8403	85.5768	98.4177	96.3939	105.297
1.29	76.3188	89.5423	75.9809	84.252	91.2306	97.7488
1.89	57.3859	71.1146	59.9682	95.9311	89.1817	103.575
2.49	-8.72675	10.2112	-4.55362	84.478	84.1003	82.3876
3.1	-6.47429	24.3084	-3.14073	1.89504	38.2863	4.25743
3.69897	-4.89149	15.7395	-3.08186	-1.42034	18.3707	0.152288
	% Growth
THZ531 Log10 Conc. (nM)	MCF7			MCF7 CDK12 D819N
Biological rep (N), from the avg of 4 techical reps	N1	N2	N3	N1	N2
-1.12	80.759	102.913	88.4789	79.0637	90.6051
-0.52	81.1772	108.133	93.6044	82.7814	107.292
0.09	83.6405	110.716	83.3987	81.5096	77.0034
0.69	91.7738	84.0629	83.5802	84.7381	98.738
1.29	66.9556	86.426	81.1308	57.6383	84.5755
1.89	75.3213	77.688	76.5496	68.6934	77.2839
2.49	43.5317	60.322	39.5369	55.6817	52.0437
3.1	28.1017	13.8845	16.54	37.1912	21.7556
3.69897	4.53838	7.83942	2.56957	3.92799	-0.680081
