# Supplementary material for: Resistance to CDK7 inhibitors directed by acquired mutation of a conserved residue in cancer cells
Source: EMBO J. 2025 Sep 8;44(20):5860–89. doi: 10.1038/s44318-025-00554-6 (PMC12528448; doi:10.1038/s44318-025-00554-6)
Supplement: Supplementary file 7 — Source data Fig. 6 [file 44318_2025_554_MOESM7_ESM.zip › Figure 6A_B source data.xlsx]

## Sheet: Fig6A-B
Figure 6A
	% Occupancy
Palbociclib Log10 Conc. (nM)	CDK4 WT			CDK4 D99N			CDK6 WT			CDK6 D104N
Replicate (N)	N1	N2	N3	N1	N2	N3	N1	N2	N3	N1	N2	N3
-2.0206	-0.72595	7.09489	-2.39832	-1.04682	-0.25456	-4.84413	10.4234	-1.40833	4.73548	8.05959	10.5175	0.112425
-1.41854	7.43856	4.83146	4.68543	-1.0521	6.30105	6.24783	1.25086	-0.25198	11.2292	12.2828	4.19015	14.967
-0.81648	10.6972	19.1188	5.45204	4.46034	3.19426	-5.89016	2.96413	7.26502	16.0609	13.5984	14.8654	0.739326
-0.21442	28.11	23.9523	17.2043	5.71694	12.424	-1.06299	66.965	60.216	55.1685	24.0551	19.4539	20.894
0.38764	47.9641	46.063	38.1734	15.6008	14.0573	2.42426	90.6843	83.0516	74.8108	28.0331	26.2546	32.3477
0.9897	67.6037	65.5011	60.1503	17.8548	17.4851	8.72519	109.462	102.97	93.974	47.9822	40.8533	42.3433
1.59176	93.9832	96.2375	89.9434	27.5376	32.538	19.0235	119.789	116.697	107.078	72.1775	73.5761	75.7116
2.19382	102.775	103.149	97.3211	62.176	57.5287	51.6349	122	118.124	110.724	95.8036	92.9742	90.8492
2.79588	106.637	108.981	102.334	80.3816	79.3349	74.3582	120.729	118.948	110.453	104.372	99.0723	98.37
3.39794	110.684	107.88	102.945	93.0083	86.5743	85.3231	124.388	116.9	108.13	108.687	101.35	100.142
4	111.864	111.089	102.513	95.5664	89.2435	87.6605	124.001	121.326	107.861	107.21	102.12	99.8918
Figure 6B	% Occupancy
Ribociclib Log10 Conc. (nM)	CDK4 WT			CDK4 D99N			CDK6 WT			CDK6 D104N
Replicate (N)	N1	N2	N3	N1	N2	N3	N1	N2	N3	N1	N2	N3
-2.0206	11.2116	1.46715	6.67335	-6.0516	-6.34764	-5.86983	12.4964	1.48172	10.8078	10.2165	9.24848	4.7368
-1.41854	11.2106	5.53507	4.10159	-1.4551	-6.51819	-1.2031	4.47887	14.8576	16.4438	4.30807	12.3238	11.7153
-0.81648	14.6793	-4.98495	4.06404	-4.98422	2.55855	5.64083	25.6122	17.3045	11.6461	3.62336	14.0359	10.7102
-0.21442	14.1821	5.75045	10.6859	-0.60406	-2.25829	-1.63927	31.6365	16.3719	10.3299	7.49437	18.4011	10.8094
0.38764	24.7647	9.19263	15.8595	1.15272	5.5232	-0.59613	36.3414	39.0641	31.1565	7.88351	22.5791	21.2994
0.9897	45.6593	32.619	40.3737	9.77726	9.11819	6.80384	69.8021	63.4865	54.144	17.928	19.1893	22.6763
1.59176	77.1233	68.5869	71.8552	15.0762	21.5933	21.6229	102.056	96.6852	85.7843	33.1024	37.384	29.4796
2.19382	93.1234	90.9971	88.1966	50.0799	50.2854	48.5273	113.4	104.141	98.4251	62.3594	57.2929	55.9898
2.79588	100.494	99.0563	96.5257	76.5271	80.7958	80.2007	116.169	116.985	104.499	90.7669	81.5188	84.859
3.39794	103.584	103.21	100.111	96.0671	96.3379	93.5179	120.407	117.263	107.737	102.338	97.7192	95.2962
4	103.394	103.77	103.155	100.655	102.266	99.0367	120.314	120.927	110.626	105.814	100.91	99.4481
