# Supplementary material for: Resistance to CDK7 inhibitors directed by acquired mutation of a conserved residue in cancer cells
Source: EMBO J. 2025 Sep 8;44(20):5860–89. doi: 10.1038/s44318-025-00554-6 (PMC12528448; doi:10.1038/s44318-025-00554-6)
Supplement: Supplementary file 7 — Source data Fig. 6 [file 44318_2025_554_MOESM7_ESM.zip › Figure 6D source data.xlsx]

## Sheet: Fig6D
	MCF7 (% Conluency)
Hours	Vehicle			50nM Palbociclib			100nM Palbociclib			500nM Palbociclib			1000nM Palbociclib
Biological replicate (N), from avg of 3 technical reps	N1	N2	N3	N1	N2	N3	N1	N2	N3	N1	N2	N3	N1	N2	N3
0	5.67758	4.63458	6.83836	5.81246	4.9161	9.84909	5.95807	5.1122	9.12093	5.68465	4.69776	9.43166	5.41674	4.48183	8.24672
12	8.51847	6.93625	10.0278	9.0693	7.96736	15.009	9.38171	8.09937	14.16	9.04669	7.21733	14.7333	8.7009	6.97111	12.4989
24	12.0923	9.54096	14.5105	12.877	11.0835	21.5793	13.5014	11.313	20.1679	12.9309	10.0977	21.3379	12.525	9.63885	17.6909
36	17.0136	12.8086	20.193	16.2593	13.9495	25.452	16.6287	13.7111	23.0149	15.4059	12.5088	23.5459	14.9313	11.8479	20.6258
48	23.4208	17.3703	28.14	21.0912	17.1369	31.7309	20.6699	15.7725	27.2183	17.3268	13.427	25.3611	16.5856	13.4413	21.8641
60	32.3041	23.2995	38.4876	26.8548	21.0642	38.573	25.5627	18.6648	32.2458	19.2959	15.0047	28.502	18.5612	14.5249	24.1044
72	43.6493	30.5809	52.5644	33.0778	25.686	49.559	32.0611	22.377	39.1739	22.3521	16.8896	33.0905	20.7305	16.229	26.857
84	57.3014	40.5213	68.9548	42.7604	32.5645	62.0637	40.1339	28.0584	49.0076	24.9325	18.4725	37.7746	23.0138	18.1074	30.0639
96	72.4582	51.2646	83.7476	53.4556	40.5922	75.5888	50.0915	33.8177	60.8338	28.6944	21.0978	44.2025	25.2453	20.2467	34.6408
108	83.1719	63.0822	95.2226	67.4924	51.7261	81.9492	59.2132	41.5046	67.1315	31.7177	23.9748	46.3715	27.7727	22.5759	34.1342
120	92.5704	74.4251	98.8801	76.2784	61.624	89.4781	70.6423	49.6294	77.8532	35.5455	26.7967	51.3495	30.0662	24.2947	38.5592
132	97.7815	83.7897	99.8553	87.2244	71.3355	95.6655	77.853	58.5564	85.379	36.8651	29.3265	55.6754	30.9447	26.4211	40.1151
144	99.6443	90.8893	99.9991	95.2478	77.2804	98.1155	87.1464	64.7065	92.4386	41.2183	32.0969	58.7516	33.6187	26.1148	42.5406
156	99.9873	95.1299	99.9991	98.1893	83.4866	99.4444	95.5369	70.8049	96.0222	46.2156	34.5553	61.6824	36.6709	29.1569	46.0915
168	99.9962	97.7563	99.9874	99.4697	89.5547	99.7909	98.3578	76.8533	98.1254	48.9287	37.6391	66.3115	38.6103	30.3364	47.4457
180	99.9869	99.1702	99.8559	99.9087	94.9835	99.4999	99.1205	83.9201	96.978	50.4023	42.2625	62.9934	38.649	32.857	45.2919
192	99.973	99.613	99.9653	99.8812	97.7971	99.9458	99.5768	88.4841	99.1637	53.856	45.2255	67.6463	40.7962	34.1592	47.3664
204	99.945	99.8746	99.9927	99.8209	98.8125	99.9662	99.6839	90.6765	99.7926	59.312	48.7285	70.3898	43.9724	35.9833	48.7546
216	99.9239	99.9259	99.971	99.7184	99.4299	99.8805	99.431	92.8994	99.7538	62.7022	52.1367	74.3784	45.9534	37.0604	50.3742
228	99.8629	99.9135	99.8079	99.6465	99.5438	99.5265	99.2345	94.7051	99.3558	66.2458	56.4911	78.7977	47.7028	39.1075	51.9076
240	99.8353	99.8665	99.6549	99.6042	99.6041	99.1436	99.264	95.8942	98.9261	68.9469	60.0264	80.8274	49.9824	41.6674	53.3332
252	99.7823	99.8362	99.6288	99.5784	99.6367	99.1958	99.1695	97.0591	98.6192	72.3301	62.8909	83.2902	51.0996	41.6746	53.6287
	MCF7 CDK4 WT/D99N CL4 (% Confluency)
Hours	Vehicle			50nM Palbociclib			100nM Palbociclib			500nM Palbociclib			1000nM Palbociclib
Biological replicate (N), from avg of 3 technical reps	N1	N2	N3	N1	N2	N3	N1	N2	N3	N1	N2	N3	N1	N2	N3
0	4.96685	7.15272	7.02525	5.85068	7.14216	7.67938	5.03092	8.01564	6.57101	4.79786	7.58566	7.67131	4.11838	6.61106	6.57297
12	6.91008	10.3359	10.4397	8.21254	10.762	12.2671	7.74602	11.6927	10.1692	7.04831	11.1436	11.1745	6.04839	10.0308	9.85788
24	9.23761	13.0862	14.1342	10.8836	13.8501	15.7443	10.3608	14.9331	13.3156	9.21569	14.3329	14.2809	7.58583	12.4719	13.0179
36	12.5269	16.2106	18.7077	13.8029	16.3766	19.0504	12.9416	17.9688	15.3017	10.7418	17.3985	16.5848	9.18899	15.3028	14.6129
48	16.8532	20.9997	25.549	17.696	21.3271	24.6281	16.5042	23.212	19.2638	12.6306	21.4476	19.5404	10.5025	18.3383	17.0819
60	21.6413	26.7378	33.6969	22.4848	27.8097	30.4246	21.255	30.2909	23.7037	15.0429	27.0364	23.4272	12.2718	23.1442	19.6247
72	24.7103	34.3132	44.5328	27.7585	35.0324	37.637	26.2056	37.677	29.5743	17.7164	33.0235	27.3451	13.9568	28.2591	22.5787
84	36.2979	43.1589	57.9423	35.06	44.6759	46.9598	33.6556	47.405	37.9446	21.2149	40.8933	33.235	16.3252	34.452	27.6971
96	46.2619	52.4479	73.685	44.3006	55.8576	62.7027	41.7707	57.3691	52.3766	25.5085	49.3445	42.7702	19.0491	41.6158	32.3928
108	61.7478	62.5738	82.3891	56.3235	66.838	69.613	52.5276	68.2006	59.6948	36.5566	58.4433	49.319	23.6557	49.2702	37.3801
120	72.3773	73.7421	90.2981	66.6396	78.145	82.9884	64.2522	78.7961	72.4173	40.3414	66.7791	58.8498	27.3551	56.6884	44.081
132	85.2168	80.4125	97.5103	76.8757	86.2038	95.3096	72.9255	86.0731	87.5434	50.2939	74.6258	71.0365	33.6915	63.2553	52.7965
144	93.7733	84.9403	99.6968	88.7841	88.0175	99.5374	85.7517	88.4446	96.0603	61.6366	76.2767	83.2126	40.2397	66.7452	64.1383
156	98.0953	88.9808	99.9717	97.3515	91.3649	99.8415	96.0539	92.2457	98.683	70.3994	81.6151	90.7845	46.3031	72.9076	73.043
168	99.8537	93.4301	99.936	99.5807	95.1659	99.7884	99.2986	96.2575	98.9306	83.1818	86.4078	91.6726	55.9019	78.0337	74.779
180	99.8412	96.633	99.9612	99.9595	97.9394	99.9366	99.65	98.9894	99.5115	94.978	90.781	94.7997	72.9218	83.2478	82.0055
192	99.9893	98.414	99.9956	99.9856	99.1968	99.9861	99.9566	99.7617	99.9479	98.4795	93.579	97.9489	83.0891	86.7932	89.8261
204	99.9952	99.037	99.9995	99.9823	99.6935	99.9843	99.9946	99.8475	99.9943	99.6251	95.3934	99.2303	89.6474	89.8432	94.6618
216	99.9988	99.499	99.9867	99.9799	99.8152	99.9368	99.994	99.9427	99.9604	99.8624	96.334	99.6076	95.0805	91.4603	96.5874
228	99.9836	99.3247	99.9638	99.9409	99.8528	99.9275	99.97	99.9441	99.9069	99.7953	97.1862	99.6457	97.9222	92.0698	97.1384
240	99.9546	98.9702	99.9682	99.9535	99.8678	99.869	99.9532	99.9217	99.9323	99.6859	97.5855	99.7038	98.9667	92.8181	97.4712
252	99.9574	98.6815	99.9782	99.9407	99.8764	99.8569	99.9559	99.9307	99.9644	99.6692	98.1145	99.7897	99.0825	93.2595	97.804
	MCF7 CDK4 D99N/D99N CL1 (% Confluency)
Hours	Vehicle			50nM Palbociclib			100nM Palbociclib			500nM Palbociclib			1000nM Palbociclib
Biological replicate (N), from 3 technical reps	N1	N2	N3	N1	N2	N3	N1	N2	N3	N1	N2	N3	N1	N2	N3
0	4.74038	4.47044	8.21853	4.4744	7.41379	8.53905	5.11134	7.96326	8.91523	4.28377	7.95986	8.61615	4.23462	6.27787	8.65135
12	6.66584	6.26203	11.7493	6.5719	10.8084	12.6528	7.75394	11.7851	13.5394	6.49204	11.7955	13.4968	6.48749	9.37618	13.3794
24	8.56023	8.39965	15.9241	7.938	14.0437	16.2787	9.54219	15.2776	17.1755	8.62525	14.9825	17.2384	8.61285	12.05	16.8144
36	11.2768	10.5005	21.661	9.96368	16.2552	19.6458	11.9623	17.7218	19.718	10.7014	16.6704	18.2541	10.7536	13.9754	18.0182
48	14.2663	13.9624	29.3606	12.4701	20.5396	25.2266	15.8803	21.629	24.1353	13.3497	19.1548	19.8269	13.7091	15.1811	19.2649
60	18.8599	18.603	39.3544	16.0501	25.6661	31.527	19.7168	27.0582	29.559	17.1277	22.3975	23.5671	17.1132	17.2316	21.8327
72	24.7953	24.664	51.6779	20.5886	33.8257	40.6554	25.7171	33.7595	37.4202	21.3351	27.2814	27.8588	21.4577	20.5178	24.7973
84	31.6849	32.4684	66.4766	26.133	44.2816	54.1423	33.5456	43.8032	49.4347	27.048	33.3226	34.3977	26.4184	23.9093	29.841
96	39.8205	42.0914	79.3757	33.6328	57.0096	70.1471	44.2635	56.08	62.7268	34.725	41.6315	42.4669	33.2847	29.0377	35.2712
108	53.0395	52.0658	86.3856	45.2372	64.2087	74.3482	57.2751	63.9684	67.3223	39.8621	47.6191	45.1898	36.7273	32.7438	38.9871
120	65.0312	63.4719	92.313	56.2986	75.925	82.0707	70.8452	74.8151	74.9764	55.4256	56.2075	51.9648	52.2202	37.714	44.8022
132	79.8455	73.3479	97.4112	68.7197	87.355	92.9392	80.2872	85.809	87.3877	60.3713	67.4939	61.6627	55.8622	45.1464	52.1759
144	90.8914	80.8941	99.2982	80.2197	91.8239	97.5782	91.1595	90.467	96.0785	73.6204	74.7403	74.5558	66.8025	49.1022	62.3823
156	97.2613	86.4403	99.8214	90.243	95.0998	99.3418	97.9339	94.1599	98.4291	87.8078	83.5808	82.8293	83.6067	56.0789	71.3
168	99.5967	91.3621	99.9449	95.3778	98.1913	99.4576	99.6018	97.4483	98.4425	94.396	90.418	83.3279	91.9262	62.6689	70.2258
180	99.9006	94.5583	99.9967	98.5015	99.1715	99.892	99.7312	99.8426	99.1369	97.1295	92.69	86.109	93.2228	66.7515	74.3356
192	99.9656	97.1992	99.9993	99.4744	99.7092	99.9669	99.7959	99.966	99.8101	98.1321	96.5888	92.9118	95.3908	74.951	82.7731
204	99.9517	98.5993	99.9986	99.4318	99.9279	99.976	99.8432	99.9794	99.9388	98.3914	98.6435	96.4402	98.1913	81.299	88.8288
216	99.9077	99.3153	99.9977	99.1426	99.9632	99.9829	99.7022	99.9598	99.9423	98.4247	99.2438	97.6404	98.0776	85.9481	91.3986
228	99.8886	99.6774	99.9775	99.1014	99.944	99.9641	99.5867	99.8959	99.9102	98.4566	99.5161	98.2673	97.6782	88.5942	93.4564
240	99.8284	99.7559	99.9281	98.9019	99.8859	99.9655	99.4265	99.8735	99.8872	98.5897	99.5333	98.5833	97.5766	90.5218	94.4914
252	99.7556	99.7528	99.8955	98.7761	99.8465	99.9547	99.4698	99.8805	99.8873	98.5231	99.4944	98.5744	97.5676	91.6826	95.1352
