# Supplementary material for: Resistance to CDK7 inhibitors directed by acquired mutation of a conserved residue in cancer cells
Source: EMBO J. 2025 Sep 8;44(20):5860–89. doi: 10.1038/s44318-025-00554-6 (PMC12528448; doi:10.1038/s44318-025-00554-6)
Supplement: Supplementary file 8 — Figure EV1 Source Data [file 44318_2025_554_MOESM8_ESM.zip › source data EV1E.xlsx]

## Sheet: FigEV1E
Relative Density		Vehicle			100nM Samuraciclib			1000nM Samuraciclib			5nM SY1365			50nM SY1365
		N1	N2	N3	N1	N2	N3	N1	N2	N3	N1	N2	N3	N1	N2	N3
22Rv1	P-Ser5	1	1	1	0.833844	0.767119	0.786192	0.726421	0.573334	0.723217	0.619328	0.616234	1.0346	0.609959	0.636817	1.0584
	P-Ser2	1	1	1	0.690675	0.523278	0.606511	0.226664	0.182855	0.292267	1.0438	0.55404	0.676194	0.54742	0.174431	0.273088
	ß-actin	1	1	1	0.987966	0.942526	0.969784	0.95864	1.03077	0.916966	0.994436	0.992785	0.99775	1.03968	0.978016	1.03225
SamR	P-Ser5	1	1	1	0.971561	1.13055	0.933306	0.942222	1.06439	0.740659	0.606424	0.569803	0.367179	0.542015	0.485386	0.411652
	P-Ser2	1	1	1	0.866601	0.990323	0.968705	0.622619	0.607549	0.670317	0.726854	0.159319	0.227672	0.354795	0.0794851	0.165372
	ß-actin	1	1	1	1.06361	0.984377	0.979354	1.0444	1.01971	1.03794	1.10939	1.01742	0.969171	1.09836	1.08177	1.01377
