# Supplementary material for: Resistance to CDK7 inhibitors directed by acquired mutation of a conserved residue in cancer cells
Source: EMBO J. 2025 Sep 8;44(20):5860–89. doi: 10.1038/s44318-025-00554-6 (PMC12528448; doi:10.1038/s44318-025-00554-6)
Supplement: Supplementary file 9 — Figure EV2 Source Data [file 44318_2025_554_MOESM9_ESM.zip › Figure EV2E source data.xlsx]

## Sheet: FigEV2E
% Confluency	Vehicle									1.25µM Samuraciclib									80nM SY1365
Hours	22Rv1			22Rv1-SamR			CDK7D97N CL3			22Rv1			22Rv1-SamR			CDK7D97N CL3			22Rv1			22Rv1-SamR			CDK7D97N CL3
Biological rep (N), from the avg of 4 techical reps	N1	N2	N3	N1	N2	N3	N1	N2	N3	N1	N2	N3	N1	N2	N3	N1	N2	N3	N1	N2	N3	N1	N2	N3	N1	N2	N3
0	11.8657	20.1426	19.0016	10.3921	15.2826	15.3436	11.6991	16.1728	16.0465	11.0918	19.3929	18.6942	9.948	14.327	14.5734	11.1476	16.6873	15.8665	11.4249	19.4878	18.7957	10.3416	15.0344	14.8676	10.6442	16.4194	15.1993
6	14.2539	24.4295	23.1106	12.3987	18.3563	18.2414	13.536	19.6198	19.2166	11.389	20.8802	20.0713	10.4048	16.1308	16.288	12.6718	19.6353	18.887	11.8033	20.4032	19.491	9.52446	13.7336	13.7751	12.1709	18.1906	16.8071
12	15.5714	26.6705	25.3369	13.6644	20.3719	20.3919	15.0859	21.8665	21.5058	11.5309	22.2104	21.4465	11.6472	17.6601	17.8735	13.9972	21.3816	20.4934	10.2132	17.4278	16.8207	7.18246	10.1374	10.0825	12.2501	16.0513	14.6168
18	16.8362	28.765	27.4952	15.1721	22.6172	22.7758	16.6385	24.1735	23.7789	12.3751	23.9631	23.2749	12.6784	19.7941	20.0466	14.9003	23.7382	22.7116	9.12506	15.6636	15.1492	6.45817	9.10891	8.97244	11.207	14.0096	12.6083
24	18.2497	31.3801	29.7647	16.9661	25.4434	25.399	18.521	27.3416	26.5705	12.5874	24.7637	24.1371	14.1879	22.3484	22.549	16.2337	26.6894	25.534	8.54098	14.7692	14.3654	6.41987	8.9393	8.837	9.90873	12.6763	11.4316
30	20.0775	34.1845	32.8228	18.7552	28.539	28.4472	20.754	30.5873	29.8433	12.7439	25.7117	25.0778	15.6124	24.5973	24.6804	17.7785	29.1749	27.8848	8.21405	14.278	13.8526	6.40356	8.87288	8.88649	9.02592	11.8773	10.7089
36	22.2099	37.675	36.2696	20.735	31.6675	31.5411	22.9267	34.0672	33.2009	13.2333	26.9944	26.3603	16.9433	26.2013	26.2649	18.8614	30.8939	29.5465	8.00313	13.7882	13.4205	6.4105	8.74087	8.79545	8.55075	11.3396	10.2599
42	24.2523	41.6226	40.0967	22.5779	35.2441	34.9646	24.953	37.6923	36.7588	13.9244	28.7943	28.2623	17.8059	27.4634	27.7062	19.4304	32.0362	30.8729	7.74213	13.4129	13.0292	6.25984	8.56588	8.60065	8.3542	11.0195	9.94323
48	26.7851	45.5258	44.2901	24.723	39.1475	38.6374	27.2232	41.487	40.7178	14.771	30.5384	30.11	18.3808	28.9206	29.4306	20.1506	33.3	32.4528	7.60484	13.1894	12.7104	6.09372	8.40447	8.36693	8.30344	10.7756	9.70437
54	30.2421	50.371	48.7377	27.6199	43.1159	42.8353	30.1525	45.5388	44.7836	15.8693	32.4828	31.6857	19.6653	30.9091	31.3242	21.3453	35.2282	34.4101	7.422	12.8125	12.3203	5.90236	8.17949	8.12323	8.19378	10.4854	9.48249
60	33.5587	55.0686	53.4159	30.6261	47.4031	47.2019	33.1918	49.6551	48.9897	16.693	33.8297	33.0094	20.8235	32.8702	33.3211	22.6371	37.2164	36.365	7.30482	12.4988	12.1431	5.76076	7.96118	7.93018	8.11477	10.3265	9.30342
66	37.3285	59.9909	58.2294	33.8928	51.8631	51.7327	36.0576	54.0238	53.283	17.4688	35.0925	34.4762	22.2897	34.6449	35.3342	23.8879	39.0501	38.3724	7.19357	12.287	11.8509	5.64677	7.83132	7.79121	8.05523	10.08	9.17394
72	41.2486	64.7675	62.8801	37.6218	56.5288	56.4823	39.3891	58.7038	57.7917	18.171	36.0355	35.501	23.7419	36.4282	37.1202	25.2531	40.8202	40.2939	7.0713	12.0615	11.633	5.56459	7.63887	7.58735	7.99513	9.91425	9.01889
78	45.8463	69.4493	67.2995	41.9976	61.4076	61.091	43.0423	63.1481	61.9367	18.8937	36.9543	36.2905	25.4996	38.3943	39.1489	26.6978	42.5589	42.4231	6.98149	11.8441	11.4001	5.43606	7.53304	7.53205	7.89381	9.75945	8.93538
84	49.9423	73.9761	71.8054	46.1483	66.4491	65.8297	46.566	67.6168	66.3457	19.3103	37.646	37.0486	27.2667	40.4023	41.1253	28.0427	44.3738	44.5793	6.88121	11.6458	11.2617	5.34275	7.4242	7.39817	7.83052	9.66098	8.7876
90	54.2841	77.7576	75.7634	50.2928	71.1143	70.4117	50.2901	72.0214	70.6642	19.76	38.1523	37.4371	29.1026	42.6814	43.5243	29.4432	46.5521	46.5499	6.85202	11.588	11.2102	5.24022	7.29258	7.32104	7.72614	9.5464	8.71634
96	58.9308	81.3329	79.1649	54.925	75.3537	74.7355	53.7869	76.1189	74.4744	20.2104	38.6515	37.904	31.0715	45.2524	45.9337	30.8022	48.8043	48.759	6.73305	11.3519	10.9821	5.20888	7.2013	7.25128	7.64078	9.50888	8.65398
102	62.9217	84.5079	82.2631	59.1371	78.9627	78.2203	56.9601	79.6379	78.1392	20.6024	38.9471	38.2181	33.1633	47.741	48.5102	32.093	50.8434	50.6582	6.76733	11.243	10.9537	5.15895	7.10232	7.2051	7.60875	9.38849	8.56782
108	67.7496	87.0224	84.9962	64.5049	81.9998	81.2081	60.5828	82.9098	81.2541	20.9105	39.1779	38.3585	35.7177	50.4281	51.3618	33.641	52.8048	52.8266	6.70725	11.1761	10.8362	5.11162	7.08991	7.11278	7.48582	9.33915	8.57955
114	71.8125	89.0608	87.3243	69.0837	84.4235	83.5895	64.0204	85.7102	84.1106	21.2777	39.4775	38.5875	38.05	53.2199	54.0026	34.9991	54.8904	54.849	6.60352	11.054	10.7879	5.04554	7.01057	7.03502	7.4223	9.24768	8.52304
120	75.2747	91.071	89.2561	73.2368	86.455	85.5865	67.152	88.1782	86.4605	21.5271	39.8577	38.6622	40.5044	56.0508	56.5493	36.4679	56.6827	56.6779	6.58087	10.9194	10.7028	5.00699	6.92593	6.97973	7.36844	9.30855	8.48004
126	78.815	92.7802	91.065	77.1737	88.2421	87.2557	70.3064	90.1264	88.5704	21.7654	39.8882	38.6598	43.3423	58.8189	59.0941	38.0378	58.5131	58.5269	6.5507	10.7967	10.6902	4.98072	6.86402	6.94147	7.25548	9.18679	8.45456
132	81.802	94.1191	92.5693	80.5363	89.8045	88.8179	73.1771	91.9208	90.2877	21.9436	39.9998	38.8957	46.0758	61.3053	61.5724	39.5595	60.4628	60.4827	6.55415	10.7282	10.5834	4.94787	6.82268	6.85715	7.22297	9.15177	8.43348
138	84.2218	95.2006	93.9091	83.1978	90.9975	90.1149	75.8695	93.2102	91.7457	22.1827	40.2405	38.9879	48.672	63.5195	63.8521	40.998	62.1338	62.1157	6.45536	10.6951	10.569	4.93586	6.79979	6.87999	7.15863	9.12262	8.32681
144	86.5024	96.1195	95.0596	85.4399	92.2049	91.2398	78.4609	94.1064	92.9368	22.2599	40.3404	39.2585	51.3976	65.0983	65.547	42.5098	63.4943	63.8494	6.44647	10.5873	10.4799	4.86546	6.78368	6.83102	7.1094	8.97759	8.32299
