# Supplementary material for: Resistance to CDK7 inhibitors directed by acquired mutation of a conserved residue in cancer cells
Source: EMBO J. 2025 Sep 8;44(20):5860–89. doi: 10.1038/s44318-025-00554-6 (PMC12528448; doi:10.1038/s44318-025-00554-6)
Supplement: Supplementary file 9 — Figure EV2 Source Data [file 44318_2025_554_MOESM9_ESM.zip › Figure EV2D source data.xlsx]

## Sheet: FigEV2D
	% Growth
Samuraciclib Log10 Conc. (nM)	22Rv1		22Rv1 CDK7 D99N		LNCaP		LNCaP CDK7 D99N
Biological rep (N), from the avg of 4 techical reps	N1	N2	N1	N2	N1	N2	N1	N2
-0.51545	95.0902	93.8002	92.491	114.163	82.934	89.3657	101.225	96.4733
0.0866101	82.5738	100.571	103.618	100.264	69.2021	93.3477	94.9391	114.202
0.68867	67.3259	92.2911	96.7916	106.773	78.1024	82.526	96.5373	100.62
1.29073	62.7619	77.485	92.0814	60.5911	58.9173	67.207	87.8007	88.8958
1.89279	23.3456	33.4747	89.6921	43.0859	34.1659	32.5869	88.4932	86.6559
2.49485	12.0739	16.5885	84.9478	72.4666	14.5287	16.7057	79.1439	95.8061
3.09691	-0.995782	4.59681	51.7032	37.6319	-12.3135	-11.3558	43.7978	31.516
3.69897	-9.57057	-5.9265	-6.42365	-11.5412	-13.2742	-8.217	-6.17159	-13.2345
4.30103	-12.9244	-8.82245	-14.1716	-16.8191	-15.5063	-14.8224	-9.58101	-16.9042
	% Growth
LDC4297 Log10 Conc. (nM)	22Rv1		22Rv1 CDK7 D99N		LNCaP		LNCaP CDK7 D99N
Biological rep (N), from the avg of 4 techical reps	N1	N2	N1	N2	N1	N2	N1	N2
-0.51545	95.2852	95.7929	101.693	97.1156	92.1583	87.19	106.839	93.8315
0.0866101	67.0715	96.1261	99.0832	97.6523	103.681	97.6152	106.477	87.6631
0.68867	66.5057	88.1285	98.2368	92.3531	77.7553	65.5219	87.7685	86.9545
1.29073	42.2526	51.7641	97.2495	79.6083	48.1223	34.3145	78.5497	76.6599
1.89279	9.88986	17.5657	87.4815	40.2334	22.4901	7.80867	68.2463	64.9481
2.49485	11.474	9.06819	79.1241	58.8811	18.6493	4.12919	52.7913	47.1513
3.09691	2.68558	4.02799	40.1932	24.403	4.13955	-5.0695	25.7976	16.3506
3.69897	-4.63186	-0.97055	14.1688	1.99893	-12.6907	-19.9237	4.76908	-4.61385
4.30103	-12.5151	-9.59304	-8.9287	-12.9595	-12.0772	-21.2183	-8.15533	-14.4084
	% Growth
SY5609 Log10 Conc. (nM)	22Rv1		22Rv1 CDK7 D99N		LNCaP		LNCaP CDK7 D99N
Biological rep (N), from the avg of 4 techical reps	N1	N2	N1	N2	N1	N2	N1	N2
-1.12	94.8973	93.5646	96.9767	94.2943	92.3365	89.1304	105.314	92.2554
-0.52	83.4876	90.2587	104.348	94.2943	82.1103	87.0253	89.7913	90.3192
0.09	59.8758	63.2829	95.0404	95.3709	53.0087	45.3085	71.7862	87.2909
0.69	24.6957	25.3317	93.8855	97.2548	25.3364	21.636	65.8078	72.2981
1.29	14.015	10.3451	85.3591	88.4272	15.0362	10.6805	57.8016	49.2628
1.89	12.2401	10.1688	88.2465	90.6879	15.3566	7.11462	79.7574	63.9081
2.49	11.0674	8.36162	93.9194	88.2657	9.34404	5.61093	52.4176	54.2769
3.1	1.87627	3.46895	65.3509	66.6272	-1.05465	-2.7668	25.0428	27.419
3.69897	0.133114	-0.454004	34.1328	30.8322	-13.3754	-13.7223	4.8002	4.92975
	% Growth
SY1365 Log10 Conc. (nM)	22Rv1		22Rv1 CDK7 D99N		LNCaP		LNCaP CDK7 D99N
Biological rep (N), from the avg of 4 techical reps	N1	N2	N1	N2	N1	N2	N1	N2
-1.71957	N.D.	103.078	N.D.	98.8716	N.D.	105.015	N.D.	90.0513
-1.11751	97.7741	104.48	95.1652	93.4672	86.7981	137.613	99.7499	96.8201
-0.51545	94.296	92.7533	87.2468	62.4659	84.5163	77.1815	95.6732	71.1988
0.0866101	53.7076	72.8835	48.7589	39.4821	56.7272	37.6881	63.7596	49.8932
0.68867	19.9012	19.7023	32.846	26.4164	21.7668	-22.4925	29.395	16.3222
1.29073	16.9101	19.7413	16.4002	13.7665	1.67875	-7.82347	15.6892	13.006
1.89279	-7.92293	-2.42724	-9.18228	-1.73417	-20.2021	-31.7703	-2.84371	-7.61823
2.49485	-5.73178	-3.12853	-7.62144	3.19515	-22.6061	-22.6179	-7.57072	-9.88961
3.09691	-9.14023	1.11817	-8.42089	13.8259	-23.2173	-35.657	-8.79624	-12.0247
3.69897	-11.2618	N.D.	-12.7227	N.D.	-23.747	N.D.	-8.97131	N.D.
	% Growth
YKL-5-124 Log10 Conc. (nM)	22Rv1		22Rv1 CDK7 D99N		LNCaP		LNCaP CDK7 D99N
Biological rep (N), from the avg of 4 techical reps	N1	N2	N1	N2	N1	N2	N1	N2
-1.12	94.8973	93.5646	96.9767	94.2943	106.793	104.821	92.551	85.1767
-0.52	83.4876	90.2587	104.348	94.2943	109.967	100.045	97.8198	101.86
0.09	59.8758	63.2829	95.0404	95.3709	110.856	92.8136	95.9803	86.137
0.69	24.6957	25.3317	93.8855	97.2548	85.5468	79.8053	91.9606	46.5282
1.29	14.015	10.3451	85.3591	88.4272	2.04418	34.4128	54.4887	11.9606
1.89	12.2401	10.1688	88.2465	90.6879	-5.82783	17.9478	36.0025	11.7206
2.49	11.0674	8.36162	93.9194	88.2657	-12.6206	7.57755	19.1743	-2.32251
3.1	1.87627	3.46895	65.3509	66.6272	-14.3982	0.0272901	14.8366	-9.40407
3.69897	0.133114	-0.454004	34.1328	30.8322	-11.6684	-9.38779	7.43306	-17.9259
