# Supplementary material for: Resistance to CDK7 inhibitors directed by acquired mutation of a conserved residue in cancer cells
Source: EMBO J. 2025 Sep 8;44(20):5860–89. doi: 10.1038/s44318-025-00554-6 (PMC12528448; doi:10.1038/s44318-025-00554-6)
Supplement: Supplementary file 11 — Figure EV5 Source Data [file 44318_2025_554_MOESM11_ESM.zip › Figure EV5E source data.xlsx]

## Sheet: FigEV5E
		Vehicle			5nM Palbociclib			10nM Palbociclib			50nM Palbociclib			100nM Palbociclib			500nM Palbociclib
	Relative density compared to MCF7 vehicle treated	N1	N2	N3	N1	N2	N3	N1	N2	N3	N1	N2	N3	N1	N2	N3	N1	N2	N3
MCF7	P-Ser807/811 RB1	1	1	1	0.986687	0.936685	1.07717	0.968178	0.8869	1.00619	0.481576	0.638942	0.675458	0.362139	0.465162	0.425938	0.0921737	0.129325	0.115201
	RB1	1	1	1	0.883847	1.04441	1.01098	0.903154	1.00586	1.07357	0.574499	0.997632	0.957587	0.592192	0.864004	0.83666	0.39913	0.634413	0.587619
	CDK4	1	1	1	1.61024	1.01472	0.977746	1.57161	0.930971	0.925234	1.62254	0.894155	0.897144	1.495	0.880765	0.897199	1.72114	0.878904	0.877365
	ß-actin	1	1	1	1.05569	0.902696	0.986879	0.986823	0.854912	0.940778	1.07715	0.780281	0.949936	1.00399	0.791623	0.905587	1.00327	0.798055	0.898743
CDK4 D99N CL1	P-Ser807/811 RB1	0.816768	0.900645	1.03125	0.361668	0.925794	1.09147	0.64098	0.890912	0.932517	0.623739	0.725833	0.979571	0.466332	0.609674	0.914708	0.51714	0.328382	0.560806
	RB1	1.1644	1.1412	0.832673	1.06164	1.15014	0.854529	1.10768	1.16264	0.878444	1.13234	1.00633	0.713611	0.696538	0.987754	0.734849	0.831874	0.88812	0.609505
	CDK4	0.983488	0.624897	0.632048	1.05816	0.641538	0.636035	0.88677	0.617074	0.617221	0.942469	0.636482	0.621056	0.959357	0.695592	0.6523	0.98326	0.722446	0.638886
	ß-actin	1.20171	0.915754	1.03479	1.31848	0.865346	0.981583	1.0798	0.860559	0.967276	1.15522	0.879997	0.932087	1.1214	0.854937	0.964796	1.08277	0.809374	1.01178
